# Supplementary material for: Metagenomic sequencing revealed the potential of banknotes as a repository of microbial genes
Source: BMC Genomics. 2021 Mar 11;22:173. doi: 10.1186/s12864-021-07424-5 (PMC7953773; doi:10.1186/s12864-021-07424-5)
Supplement: Supplementary file 3 — Additional file 3: Supplemental Table S1. Primer sequence. Primer sequences used in this paper. [file 12864_2021_7424_MOESM3_ESM.xlsx]

## Sheet: Sheet1
Name	Primer sequence
27F	AGAGTTTGATCCTGGCTCAG
1492R	GGTTACCTTGTTACGACTT
18S+	CCAACCTGGTTGATCCTGCCAGTA
18S-	CCTTGTTACGACTTCACCTTCCTCT
NS1	GTAGTCATATGCTTGTCTC
NS4	CTTCCGTCAATTCCTTTAAG
NS8	TCCGCAGCTTCACCTACGGA
Sodinfupet15F	GTTAGCAGCCGGATCCTATTTTATCTGGTTATACCGTCTCTCAACCTCC
Sodinfupet15R	ATATGCTCGAGGATCccATGAAGTTTAGAAGTATAATCCTTGCAGGGC
